# Supplementary material for: High-CBD Extract (CBD-X) in Asthma Management: Reducing Th2-Driven Cytokine Secretion and Neutrophil/Eosinophil Activity
Source: Pharmaceuticals (Basel). 2024 Oct 17;17(10):1382. doi: 10.3390/ph17101382 (PMC11510504; doi:10.3390/ph17101382)
Supplement: Supplementary file 1 [file pharmaceuticals-17-01382-s001.zip]

Archive with 1 entries (1 files):
- pharmaceuticals-3227022-supplementary.pdf
